# Supplementary material for: Unraveling the Major Differences between the Trinuclear Cyclopentadienylmetal Carbonyl Chemistry of Cobalt and That of Nickel—A Theoretical Study
Source: ACS Omega. 2023 Jul 6;8(28):25392–400. doi: 10.1021/acsomega.3c02849 (PMC10357559; doi:10.1021/acsomega.3c02849)
Supplement: Supplementary file 2 — ao3c02849_si_002.xyz [file ao3c02849_si_002.xyz]

     39
Co3-1S-d.data
           C                 -0.67157100   -1.38287900   -1.19755500
           O                 -1.16549300   -1.93466600   -2.12474900
           C                  0.12640600    0.01910500    1.29927600
           O                  0.25548600    0.06030100    2.49787000
           C                 -0.64726900    1.06927700   -1.37589000
           O                 -1.09824900    1.38653600   -2.42697800
           C                  1.79961900   -2.73166800   -1.01888300
           C                  2.66898600   -1.67127900   -0.65886400
           C                  1.19476000   -3.24133300    0.18178900
           H                  1.57578100   -3.05990800   -2.02592300
           C                  2.60551800   -1.52662200    0.76981400
           H                  3.25674600   -1.07126000   -1.34223100
           C                  1.72038900   -2.51600900    1.28348200
           H                  0.46191400   -4.03742600    0.22807300
           H                  3.12407600   -0.77956200    1.35925900
           H                  1.42919100   -2.62325100    2.32049100
           C                  1.06638500    2.99952500    0.96397200
           C                  2.14170800    2.07665800    1.07492700
           C                  0.88284400    3.28609600   -0.42123800
           H                  0.46031000    3.36902400    1.78194400
           C                  2.63576700    1.80206600   -0.24050900
           H                  2.48049600    1.61492300    1.99422600
           C                  1.86733800    2.55765900   -1.16820300
           H                  0.11850500    3.92551300   -0.84590500
           H                  3.45011700    1.13065500   -0.48473500
           H                  1.96746000    2.54830100   -2.24591700
           C                 -2.75991100    0.76970100    1.49152500
           C                 -3.12939800    1.08199000    0.14153900
           C                 -2.75624600   -0.64014200    1.62724700
           H                 -2.45876400    1.48111500    2.25049600
           C                 -3.37660700   -0.13749000   -0.55179100
           H                 -3.18105800    2.07471800   -0.28881200
           C                 -3.11339300   -1.20281600    0.36067500
           H                 -2.44883400   -1.19169000    2.50637800
           H                 -3.62043700   -0.23992000   -1.60132900
           H                 -3.15332100   -2.25888800    0.12318600
           Co                 0.63546500    1.25492200   -0.13113500
           Co                -1.40514900   -0.05739100    0.10709800
           Co                 0.73531100   -1.22163200   -0.07471200
      39
Co3-2T-d.data
           C                 -0.45708700   -2.18810100   -0.10406900
           O                 -0.71087000   -3.33985100   -0.23675800
           C                  0.02456600    0.23287900    1.39109400
           O                  0.02436200    0.20962500    2.58878900
           C                  0.00665800    0.23277900   -1.42936800
           O                 -0.02944700    0.05642700   -2.60988100
           C                  2.39825900   -2.26131800   -0.90379700
           C                  2.87491700   -0.92900700   -0.96743700
           C                  2.25831100   -2.61085800    0.48605800
           H                  2.14883300   -2.89591000   -1.74483300
           C                  3.01632400   -0.44746700    0.37235400
           H                  3.02594800   -0.34951400   -1.87022200
           C                  2.65958900   -1.49616300    1.26859300
           H                  1.88646300   -3.55584600    0.86155100
           H                  3.32361700    0.55068900    0.65888100
           H                  2.62326900   -1.42601600    2.34808100
           C                 -0.03440800    3.18509000    0.93865200
           C                  1.36668200    2.87605100    0.93907600
           C                 -0.46112500    3.30223900   -0.41127900
           H                 -0.65698600    3.27565700    1.82107400
           C                  1.80519600    2.80562100   -0.41087700
           H                  1.96898800    2.69866700    1.82248500
           C                  0.67051500    3.04221500   -1.24454700
           H                 -1.46656900    3.51458600   -0.75513800
           H                  2.80792700    2.57864500   -0.75352800
           H                  0.66279700    3.00602000   -2.32714800
           C                 -2.97228400    0.80066100    0.35986500
           C                 -3.03287000    0.28095600   -0.96974300
           C                 -3.04077100   -0.29060300    1.27321300
           H                 -2.86431600    1.84401100    0.62979500
           C                 -3.10836900   -1.13195700   -0.88343700
           H                 -2.95290600    0.85906900   -1.88234400
           C                 -3.11071500   -1.48639300    0.51105900
           H                 -2.97342900   -0.22300300    2.35139700
           H                 -3.12949600   -1.82650300   -1.71380700
           H                 -3.13385100   -2.49527700    0.90309700
           Co                 0.29751300    1.36532400   -0.04602800
           Co                -1.32468500   -0.51488100    0.03022400
           Co                 1.00039400   -1.01579900    0.03139600

     39
Co3-3S-a.data
           C                 -1.30080400    0.75237400    1.30716000
           O                 -1.96419700    1.12147000    2.21893200
           C                  1.30197800    0.75034200    1.30716000
           C                 -0.00117300   -1.50271700    1.30716000
           O                  1.95332000    1.14030900    2.21893200
           O                  0.01087700   -2.26177900    2.21893200
           C                 -0.97474900    3.19871500   -0.19926000
           C                  0.36391100    3.42418800    0.20846900
           C                 -0.95392300    2.48407100   -1.44681500
           H                 -1.86344400    3.48728100    0.34869500
           C                  1.21160500    2.80461200   -0.76673600
           H                  0.68848900    3.90976500    1.11939200
           C                  0.39338900    2.25219000   -1.80630900
           H                 -1.82821000    2.16087100   -1.99918200
           H                  2.29424300    2.76105900   -0.71762600
           H                  0.73914100    1.71787100   -2.68326800
           C                  1.82306300   -2.45158700   -0.76673600
           C                  1.75375900   -1.46678000   -1.80630900
           C                  2.78347800   -2.02725000    0.20846900
           H                  1.24402500   -3.36740200   -0.71762600
           C                  2.62823100   -0.41591400   -1.44681500
           H                  1.11815000   -1.49905000   -2.68326800
           C                  3.25754300   -0.75520000   -0.19926000
           H                  3.04171100   -2.55113100    1.11939200
           H                  2.78547400    0.50284100   -1.99918200
           H                  3.95179600   -0.12985100    0.34869500
           C                 -1.67430700   -2.06815800   -1.44681500
           C                 -2.28279300   -2.44351500   -0.19926000
           C                 -2.14714900   -0.78541000   -1.80630900
           H                 -0.95726400   -2.66371200   -1.99918200
           C                 -3.14738900   -1.39693800    0.20846900
           H                 -2.08835200   -3.35743000    0.34869500
           C                 -3.03466800   -0.35302500   -0.76673600
           H                 -1.85729100   -0.21882100   -2.68326800
           H                 -3.73020000   -1.35863300    1.11939200
           H                 -3.53826900    0.60634400   -0.71762600
           Co                 0.00000000    1.38291300    0.08894400
           Co                 1.19763700   -0.69145600    0.08894400
           Co                -1.19763700   -0.69145600    0.08894400
     39
Co3-4T-a.data
           C                 -0.56938900   -1.43272700    1.27038800
           O                 -1.07112800   -1.99691000    2.17854700
           C                 -0.78806900    1.30831300    1.28979600
           C                  1.58102600    0.14027500    1.27671400
           O                 -1.37177300    1.75273600    2.21416200
           O                  2.37913100    0.21111400    2.15268700
           C                 -3.40160900   -0.43947000    0.46331400
           C                 -3.29010700    0.82145100   -0.18571400
           C                 -2.99873000   -1.44467700   -0.46719800
           H                 -3.71042800   -0.60564300    1.48776100
           C                 -2.79377400    0.60535800   -1.50127300
           H                 -3.49387400    1.78409400    0.26795500
           C                 -2.61812900   -0.80137900   -1.67543800
           H                 -2.94972300   -2.50880500   -0.26701600
           H                 -2.58990600    1.37286200   -2.23914600
           H                 -2.24363400   -1.29022800   -2.56766700
           C                  1.98324500    1.81982300   -1.37705800
           C                  0.66664900    2.12594300   -1.82611000
           C                  2.24465100    2.57658300   -0.18939700
           H                  2.67332600    1.13165000   -1.85006300
           C                  0.10593500    3.05140800   -0.90295700
           H                  0.17220500    1.70489100   -2.69337100
           C                  1.08364900    3.33249700    0.11215400
           H                  3.14925300    2.53355400    0.40397400
           H                 -0.90291900    3.44720800   -0.93322600
           H                  0.94615700    3.98626800    0.96366900
           C                  1.61549200   -1.62285300   -1.78400100
           C                  2.64660400   -1.59760500   -0.79178200
           C                  0.68427500   -2.62523800   -1.41421000
           H                  1.54438700   -0.97599300   -2.65040200
           C                  2.35837500   -2.59799800    0.18855400
           H                  3.49489800   -0.92295100   -0.76916100
           C                  1.13495300   -3.21691600   -0.18878900
           H                 -0.23002000   -2.87616400   -1.93807300
           H                  2.94100100   -2.80906200    1.07561600
           H                  0.61666500   -3.98755700    0.36865600
           Co                -1.33047500   -0.11761500   -0.07835400
           Co                 0.61062700    1.30536700    0.13041000
           Co                 0.83919900   -1.17798700    0.14036400
     39
Ni3-1D-a.data
           C                  0.14264900   -1.57694700    1.22610200
           O                  0.22771800   -2.39306700    2.07914000
           C                 -1.44843500    0.65760900    1.35834700
           C                  1.33000500    0.90617000    1.33113900
           O                 -2.10623500    1.02308800    2.26590800
           O                  1.91090300    1.42291700    2.21744700
           C                 -2.33391300   -2.62127000   -0.16461200
           C                 -3.27592100   -1.57823700    0.03810800
           C                 -1.57273900   -2.31621900   -1.34565200
           H                 -2.21221400   -3.49978600    0.45719000
           C                 -3.06571800   -0.60602300   -0.98166000
           H                 -3.98379100   -1.50512700    0.85356700
           C                 -2.02139800   -1.06995500   -1.84087700
           H                 -0.78218500   -2.92631000   -1.76555300
           H                 -3.59698800    0.33416900   -1.07727300
           H                 -1.62476200   -0.54465200   -2.70231900
           C                  0.94459000    3.02629900   -0.80637900
           C                  0.24624100    2.31721800   -1.81861900
           C                 -0.01683200    3.51203400    0.13342500
           H                  2.02002000    3.12833100   -0.71949900
           C                 -1.15013000    2.40725400   -1.54263000
           H                  0.69115600    1.79828800   -2.66049900
           C                 -1.31435900    3.14942500   -0.34456200
           H                  0.19805400    4.08275600    1.02824000
           H                 -1.94453700    1.97333700   -2.13761300
           H                 -2.25352200    3.36775500    0.14930400
           C                  2.80911500   -0.16375800   -1.41583000
           C                  3.52633800   -0.56822600   -0.24931000
           C                  1.96497800   -1.23667400   -1.82151600
           H                  2.90173400    0.79531100   -1.91192300
           C                  3.09200800   -1.86949300    0.10141000
           H                  4.22376000    0.04262900    0.31027000
           C                  2.12864700   -2.28794800   -0.88102100
           H                  1.29471600   -1.23508600   -2.67330400
           H                  3.42270700   -2.45234300    0.95164800
           H                  1.61376200   -3.24169900   -0.88623700
           Ni                -1.25362800   -0.83740500    0.18475000
           Ni                -0.13684700    1.40541600    0.15372600
           Ni                 1.38555500   -0.60474700    0.17684100
     39
Ni3-2D-c.data
           C                 -0.92111700   -2.50386900   -0.16951100
           C                  0.29875600    0.20266600    1.43393100
           C                  0.11781100    0.06553000   -1.32833800
           O                 -0.77023900   -3.65373600   -0.25034000
           O                  0.13330100    0.16264100    2.60754600
           O                  0.04502500   -0.00472300   -2.51605700
           C                  0.13720500    3.12990000   -1.21875600
           C                 -0.58602700    3.33030900   -0.00966900
           C                  1.53366100    3.01047900   -0.90109400
           H                 -0.28537800    3.08569200   -2.21610900
           C                  0.35308500    3.24585900    1.05812300
           H                 -1.65382200    3.48510700    0.08391300
           C                  1.66714700    3.08884600    0.49970100
           H                  2.32928100    2.84064600   -1.61616000
           H                  0.12170000    3.30994700    2.11527300
           H                  2.58488000    2.98935600    1.06617000
           C                 -2.71750400    0.77837900    0.82189800
           C                 -2.83319600    0.79975000   -0.60291100
           C                 -3.18881000   -0.47619200    1.28425900
           H                 -2.31450000    1.57080800    1.44196600
           C                 -3.38294200   -0.44074000   -1.02005800
           H                 -2.53395200    1.61160700   -1.25608100
           C                 -3.61542500   -1.22452200    0.14874600
           H                 -3.21408600   -0.80611800    2.31523600
           H                 -3.58677100   -0.73760200   -2.04101800
           H                 -3.99579100   -2.23911800    0.16484500
           C                  2.08812500   -2.61477300    0.64123300
           C                  2.14174000   -2.47638700   -0.77559100
           C                  2.83202500   -1.53467700    1.20803100
           H                  1.56784000   -3.38952500    1.18984200
           C                  2.93407300   -1.32287500   -1.07652100
           H                  1.66432200   -3.12479000   -1.49998200
           C                  3.37701900   -0.75594000    0.14563000
           H                  2.94973200   -1.33712600    2.26666700
           H                  3.12842700   -0.93488300   -2.06913000
           H                  3.95898400    0.15106200    0.25494200
           Ni                -1.44092100   -0.79072600   -0.05368500
           Ni                 0.35088100    1.42115300   -0.00278800
           Ni                 1.18292100   -0.78467500    0.06489500
     39
Ni3-3Q-a.data
           C                 -1.06814700    1.21971900    1.37243500
           O                 -1.61181700    1.79563700    2.24114800
           C                  1.58975500    0.31113600    1.37408000
           C                 -0.52796300   -1.54315800    1.36518900
           O                  2.36288200    0.49296300    2.24075700
           O                 -0.75898400   -2.31110400    2.22489700
           C                  0.19865900    3.50289200   -0.26824200
           C                  1.55390700    3.24556900    0.06604900
           C                 -0.11788000    2.75647500   -1.44422800
           H                 -0.48560700    4.13164800    0.28832500
           C                  2.07627500    2.33975700   -0.90541400
           H                  2.09247500    3.64828500    0.91454100
           C                  1.03957000    2.03361300   -1.83536800
           H                 -1.08010800    2.73647300   -1.94238900
           H                  3.08167600    1.93405800   -0.91239000
           H                  1.11762100    1.36588500   -2.68596900
           C                  1.00553100   -2.97049700   -0.90438400
           C                  1.24212400   -1.91810400   -1.83705600
           C                  2.05516100   -2.95731500    0.06252900
           H                  0.16005600   -3.64903200   -0.90693000
           C                  2.44046500   -1.26199500   -1.45203600
           H                  0.61804900   -1.66137500   -2.68554300
           C                  2.94182400   -1.90239600   -0.27771100
           H                  2.14711700   -3.62366000    0.91088700
           H                  2.89133500   -0.41299100   -1.95237500
           H                  3.82748600   -1.61283900    0.27468800
           C                 -2.33919700   -1.49224700   -1.43089100
           C                 -3.15064800   -1.56457500   -0.25726300
           C                 -2.27458200   -0.13479400   -1.84226700
           H                 -1.84763100   -2.32857500   -1.91373800
           C                 -3.59071200   -0.25231700    0.05582600
           H                 -3.36609700   -2.46082300    0.31156200
           C                 -3.05275400    0.63238600   -0.92678400
           H                 -1.72814700    0.24860900   -2.69651000
           H                 -4.20867500    0.03274300    0.89790800
           H                 -3.19159000    1.70738300   -0.95026500
           Ni                 0.45559500    1.37479400    0.16707900
           Ni                 0.96253200   -1.08537300    0.16568000
           Ni                -1.42144600   -0.29444400    0.16392000
     39
Ni3-4Q-d.data
           C                 -0.70462000   -1.44647500   -1.28200400
           C                 -0.74183600    1.21067100   -1.39777100
           C                  0.16219300    0.01138100    1.34901100
           O                 -1.14947400   -1.98714300   -2.22510100
           O                 -1.16592900    1.61316000   -2.41691700
           O                  0.23658300    0.03502000    2.53602500
           C                  2.28071700    2.13301500    1.06192800
           C                  2.70007100    1.86796000   -0.27691700
           C                  1.24399300    3.10479100    1.01773400
           H                  2.65307800    1.64698500    1.95582900
           C                  1.92826000    2.68708500   -1.14812500
           H                  3.47716500    1.17443800   -0.57507100
           C                  1.02813600    3.45225400   -0.34450800
           H                  0.70316200    3.49420500    1.87135200
           H                  1.99541300    2.71446600   -2.22853000
           H                  0.28743500    4.14971800   -0.71644300
           C                  2.73418400   -1.74949300   -0.69659500
           C                  2.72650100   -1.59447800    0.72535300
           C                  1.90304800   -2.85874300   -1.01344000
           H                  3.28674800   -1.14619500   -1.40641900
           C                  1.88614000   -2.60114900    1.27727000
           H                  3.24922500   -0.82817500    1.28635700
           C                  1.36922900   -3.37649000    0.20657400
           H                  1.67841000   -3.22171200   -2.00873800
           H                  1.64828500   -2.72042100    2.32692900
           H                  0.68202500   -4.20900700    0.29369000
           C                 -3.56347300   -0.14935500   -0.50449200
           C                 -3.28200100   -1.24339100    0.36377600
           C                 -3.33802600    1.05122600    0.22676700
           H                 -3.86216100   -0.21863400   -1.54334100
           C                 -2.88542200   -0.71794200    1.62788100
           H                 -3.33533300   -2.29231900    0.09779300
           C                 -2.91817600    0.69824000    1.54311200
           H                 -3.43871500    2.05771600   -0.16143600
           H                 -2.57053300   -1.29529200    2.48831900
           H                 -2.63221500    1.38786400    2.32797300
           Ni                 0.74018600   -1.28562100   -0.07524100
           Ni                 0.63094000    1.32037600   -0.10623100
           Ni                -1.45558700   -0.06534700    0.05384200
     37
Co2-1T.data
         C                  1.99625100   -2.41724100    1.10010300
         C                  1.68384800   -2.92998100   -0.19561500
         C                  2.77104200   -1.23374200    0.93053600
         H                  1.64731400   -2.81393300    2.04507300
         C                  2.29017900   -2.07750600   -1.16653400
         H                  1.07809200   -3.80234500   -0.40637500
         C                  2.94933900   -1.02007000   -0.47621000
         H                  3.12123800   -0.58731300    1.72630100
         H                  2.19230700   -2.16891100   -2.24076000
         H                  3.47766000   -0.19261100   -0.93479700
         C                 -3.08068200    0.30113600    0.93876400
         C                 -3.13020300    0.59302400   -0.46256400
         C                 -3.00375000   -1.11444200    1.09066000
         H                 -3.05021200    1.02781700    1.74150500
         C                 -3.09302300   -0.64665600   -1.16925400
         H                 -3.17655600    1.57994900   -0.90749600
         C                 -3.00099100   -1.70003700   -0.21139200
         H                 -2.89998900   -1.64364400    2.02945200
         H                 -3.06059200   -0.76192600   -2.24516500
         H                 -2.92012500   -2.75622200   -0.43536100
         C                  1.65216800    2.68458100   -0.98156100
         C                  0.33197200    3.20757900   -0.96577700
         C                  2.05606600    2.46815800    0.36898700
         H                  2.23713700    2.46416500   -1.86651800
         C                 -0.08522400    3.30655100    0.40570800
         H                 -0.25434200    3.47514700   -1.83654600
         C                  0.98859300    2.85797700    1.22327900
         H                  3.00568900    2.05491000    0.68924500
         H                 -1.04210400    3.67224300    0.76010500
         H                  0.97228000    2.77071400    2.30277000
         Co                -1.38516800   -0.39589500   -0.00837500
         Co                 0.25828800    1.26179000   -0.08970200
         Co                 0.94591500   -0.99216900    0.00372700
         C                 -0.17831900   -0.53059800   -1.44222200
         O                 -0.16941500   -0.55097800   -2.64062000
         C                 -0.15223900   -0.40524000    1.41202000
         O                 -0.13207700   -0.32022200    2.60717500
     37
Co2-2S.data
         C                 -3.18343800    0.26195100    0.73854500
         C                 -3.19173400    0.28232800   -0.69075500
         C                 -2.92980000   -1.07793600    1.15749000
         H                 -3.31136300    1.11731900    1.39109600
         C                 -2.94367000   -1.04534100   -1.15032000
         H                 -3.32865300    1.15576800   -1.31705000
         C                 -2.76971600   -1.88414600   -0.00904000
         H                 -2.81155000   -1.40758600    2.18201400
         H                 -2.83727800   -1.34618100   -2.18495100
         H                 -2.54160500   -2.94292600   -0.02538000
         C                  1.78671000    2.60606000    0.67167000
         C                  1.74524800    2.60847000   -0.74566800
         C                  0.46315500    2.92121300    1.14787100
         H                  2.64195500    2.36769900    1.29206600
         C                  0.39711200    2.92656900   -1.14560100
         H                  2.56191400    2.36765300   -1.41537000
         C                 -0.37822400    3.15934300    0.02471400
         H                  0.15404000    2.92334100    2.18628000
         H                  0.03078300    2.93443700   -2.16516900
         H                 -1.43763800    3.38191700    0.05594200
         C                  1.96443900   -2.31905600   -1.14977700
         C                  2.89126600   -1.30952500   -0.72293200
         C                  1.42165600   -2.94419800    0.00831800
         H                  1.68895000   -2.52790500   -2.17600900
         C                  2.90209000   -1.30179100    0.69968100
         H                  3.45204400   -0.64886800   -1.37309700
         C                  1.98184400   -2.30668300    1.15122700
         H                  0.66409400   -3.71787200    0.01824800
         H                  3.47365500   -0.63515800    1.33408800
         H                  1.72167400   -2.50450100    2.18364000
         Co                 0.42788200    1.24151000   -0.00195200
         Co                 1.01396900   -0.88738100    0.00038000
         Co                -1.34139100   -0.35833500    0.00386500
         C                 -0.16543200   -0.15892700   -1.41087000
         O                 -0.11768800   -0.12737000   -2.61246300
         C                 -0.15937100   -0.15431100    1.41372200
         O                 -0.11059300   -0.12109300    2.61522400
     37
Ni2-1D.data
         C                 -0.48087700    3.31073300    0.23556300
         C                 -0.99035500    3.00393200   -1.06116100
         C                 -1.40068900    2.80324200    1.20008400
         H                  0.45055500    3.82000500    0.45059700
         C                 -2.22516000    2.30780900   -0.89736600
         H                 -0.50795400    3.22249100   -2.00584700
         C                 -2.47934700    2.18444500    0.50165100
         H                 -1.27921500    2.83942300    2.27548300
         H                 -2.84081900    1.91360900   -1.69667700
         H                 -3.32882800    1.68824100    0.95487100
         C                 -0.59097000   -3.30317900    0.07889500
         C                 -1.35837300   -2.82781100    1.18298400
         C                 -1.24465400   -2.89135500   -1.11998100
         H                  0.33611700   -3.85998900    0.14007900
         C                 -2.48716100   -2.12394400    0.66781900
         H                 -1.10624600   -2.94044200    2.23006000
         C                 -2.41670000   -2.16276300   -0.75733400
         H                 -0.89290300   -3.06163800   -2.12993300
         H                 -3.24807200   -1.62663000    1.25679500
         H                 -3.11246100   -1.69770000   -1.44499400
         C                  3.15335700    1.08973400    0.36217100
         C                  3.14701000   -0.07594900    1.18391900
         C                  3.11614400    0.66701500   -1.00016800
         H                  3.16257900    2.11460900    0.71243000
         C                  3.10827600   -1.21896400    0.33210900
         H                  3.12757200   -0.08947500    2.26649600
         C                  3.08823300   -0.75966600   -1.01868500
         H                  3.07889000    1.31185000   -1.86949200
         H                  3.07690500   -2.25219700    0.65545100
         H                  3.02531100   -1.37966400   -1.90440800
         Ni                -0.70881000   -1.18102200    0.01130300
         Ni                 1.38436300   -0.02602900   -0.00141000
         Ni                -0.66392800    1.20597700    0.00916900
         C                 -0.00176400   -0.00228900   -1.36000400
         O                 -0.01066500    0.00113200   -2.55772900
         C                  0.01340800    0.00119500    1.37665400
         O                  0.01451700    0.00067600    2.57428300
     37
Ni2-2Q.data
         C                  1.83856800    2.64775100    0.92193000
         C                  2.15309100    2.56542700   -0.46527900
         C                  0.49645200    3.12019800    1.04445900
         H                  2.48907600    2.36932200    1.74239100
         C                  1.00538200    2.99529800   -1.19921000
         H                  3.09336100    2.23429100   -0.88881100
         C                 -0.01680800    3.33291600   -0.26706500
         H                 -0.04519300    3.25465500    1.97277400
         H                  0.91132700    3.01056000   -2.27823200
         H                 -1.01660100    3.66915500   -0.51370900
         C                  1.66080500   -2.71735700    1.07930600
         C                  1.20427800   -3.15167300   -0.19826100
         C                  2.71820300   -1.78105800    0.87468300
         H                  1.25217200   -3.01179400    2.03811100
         C                  1.98270100   -2.49331300   -1.19201700
         H                  0.39494300   -3.84765800   -0.38237600
         C                  2.91520400   -1.63847600   -0.53020700
         H                  3.25647600   -1.25237300    1.65217800
         H                  1.85409800   -2.58329000   -2.26370100
         H                  3.64062000   -0.99360900   -1.01105700
         C                 -3.23570100    0.20823700   -0.96520700
         C                 -3.01985200   -1.19716100   -1.00174300
         C                 -3.32103400    0.60546100    0.40460200
         H                 -3.28985400    0.86478400   -1.82513600
         C                 -2.97005500   -1.67034500    0.34505800
         H                 -2.88006200   -1.79455900   -1.89432500
         C                 -3.18107600   -0.55975300    1.21134200
         H                 -3.47223900    1.61564400    0.76603700
         H                 -2.80829700   -2.69621600    0.65334000
         H                 -3.16906800   -0.58603300    2.29385900
         Ni                 0.93697400   -1.01447000   -0.02177500
         Ni                -1.38450000   -0.24910300    0.03007200
         Ni                 0.52360900    1.26014200   -0.02528300
         C                 -0.13029400   -0.06471800   -1.48138700
         O                 -0.20041400   -0.07687900   -2.66706000
         C                 -0.13272500   -0.06393400    1.48451000
         O                 -0.06757300   -0.04584600    2.66970800
     35
Co1-1T.data
         C                 -2.80563000   -1.81652300    0.11610400
         C                 -3.25892100   -0.73851200    0.91942300
         C                 -2.63932900   -1.33504600   -1.22171700
         H                 -2.57904400   -2.81755500    0.46194600
         C                 -3.38648100    0.41154000    0.08226400
         H                 -3.42866800   -0.76737200    1.98822900
         C                 -3.02027100    0.04655200   -1.24575600
         H                 -2.30933800   -1.92239700   -2.06982500
         H                 -3.68259600    1.40097300    0.40955600
         H                 -3.02040200    0.69747800   -2.11094200
         C                  2.11166800    2.32734300    0.08210700
         C                  1.55178200    2.46320600   -1.22897500
         C                  1.17855400    2.83497100    1.02117800
         H                  3.06368600    1.86661300    0.31846600
         C                  0.27028800    3.08890100   -1.08785700
         H                  2.02296000    2.16735500   -2.15827400
         C                  0.03214200    3.29937900    0.29933200
         H                  1.28196400    2.80947500    2.09877700
         H                 -0.42186400    3.31143600   -1.89119600
         H                 -0.86689000    3.71746300    0.73503300
         C                  1.61854200   -3.08103000   -0.19473000
         C                  2.12957800   -2.32735700   -1.29680900
         C                  2.01701100   -2.44399500    1.00949400
         H                  1.01391200   -3.97788600   -0.26652800
         C                  2.83712800   -1.20946700   -0.76138200
         H                  2.01464700   -2.56979300   -2.34603400
         C                  2.76308400   -1.28721400    0.66281500
         H                  1.74767200   -2.74644400    2.01368700
         H                  3.34797400   -0.44349300   -1.33336100
         H                  3.16431300   -0.56432800    1.36411400
         Co                 0.29660100    1.26745500   -0.10644600
         Co                 0.75801700   -1.07325600   -0.23553300
         Co                -1.38722500   -0.24196500    0.01220800
         C                 -0.19836400    0.00920300    1.38683900
         O                  0.05341800   -0.04044300    2.55452700
     35
Co1-2S.data
         C                 -0.65971100    3.18188900    0.14714500
         C                  0.55915800    3.12051400    0.89065100
         C                 -0.36827500    2.83992100   -1.19969300
         H                 -1.64320600    3.37408400    0.55858400
         C                  1.62116400    2.80147000   -0.01184600
         H                  0.65578700    3.26022700    1.96036200
         C                  1.05243700    2.60430800   -1.29758300
         H                 -1.08349100    2.76291300   -2.00972600
         H                  2.66160600    2.66070900    0.25458000
         H                  1.58676100    2.31127800   -2.19343200
         C                  1.61422900   -2.80543900   -0.02946700
         C                  1.73923600   -2.19982200   -1.30735900
         C                  2.41472800   -2.05641100    0.88824400
         H                  0.96938000   -3.63865400    0.22186000
         C                  2.65459300   -1.09018000   -1.18967000
         H                  1.22452900   -2.50474300   -2.21086200
         C                  3.08533600   -1.02446100    0.16165700
         H                  2.47860500   -2.22197300    1.95673100
         H                  2.95396500   -0.42463800   -1.99038900
         H                  3.74120300   -0.27442600    0.58680000
         C                 -3.23451100    0.01175600   -0.03641500
         C                 -2.77395300   -0.41010200   -1.31147600
         C                 -2.99034800   -1.05095200    0.88847400
         H                 -3.63047500    0.98988800    0.20806600
         C                 -2.27548800   -1.75870200   -1.18479700
         H                 -2.77771200    0.18186800   -2.21904400
         C                 -2.43552100   -2.15443800    0.16923800
         H                 -3.16516800   -1.01582900    1.95682600
         H                 -1.85052800   -2.35780400   -1.98115700
         H                 -2.11708900   -3.09546300    0.60107300
         Co                 1.01540200   -0.80864900    0.00789400
         Co                -1.20752100   -0.47560200    0.00515000
         Co                 0.19268300    1.28253700    0.00733400
         C                 -0.00165700   -0.00097800    1.47732700
         O                 -0.00348600   -0.00142500    2.67786800
     35
Ni1-1D.data
         C                  3.27918500   -0.51974000    0.18149600
         C                  2.88164000   -1.77008000    0.72407000
         C                  2.82791600   -0.45893700   -1.18396800
         H                  3.82746800    0.25666000    0.70135900
         C                  2.14593800   -2.46285700   -0.28450300
         H                  3.05195200   -2.11117700    1.73697300
         C                  2.14179000   -1.66362400   -1.47546000
         H                  2.97630700    0.37366900   -1.86186600
         H                  1.67601300   -3.43319000   -0.17309900
         H                  1.66250800   -1.91928000   -2.41208200
         C                 -3.18069500   -0.45883700   -0.26568300
         C                 -2.53575300   -0.90264400   -1.46937100
         C                 -3.02755600   -1.47131400    0.72937200
         H                 -3.70934300    0.47956000   -0.14081500
         C                 -1.94045000   -2.15756600   -1.19765200
         H                 -2.48149100   -0.35395900   -2.40136000
         C                 -2.23568300   -2.50715800    0.16659400
         H                 -3.39557600   -1.42762500    1.74623700
         H                 -1.34469900   -2.74621700   -1.88532900
         H                 -1.90687300   -3.40609400    0.67356600
         C                  1.13485700    3.03291200   -0.24623900
         C                  0.33206800    2.80737800   -1.40415200
         C                  0.26050500    3.21554400    0.86793900
         H                  2.21786600    3.04753000   -0.21513200
         C                 -1.03734100    2.83370000   -1.00340600
         H                  0.69925000    2.60934800   -2.40386100
         C                 -1.07864200    3.09224400    0.40160300
         H                  0.56276400    3.36525700    1.89683000
         H                 -1.89427500    2.67473300   -1.64726500
         H                 -1.97125700    3.14555600    1.01275100
         Ni                -1.14683200   -0.70863000    0.12274000
         Ni                -0.03189900    1.29174800    0.01961000
         Ni                 1.18362000   -0.64931700    0.12105100
         C                  0.00793000   -0.23308900    1.51518300
         O                  0.00478000   -0.11959800    2.70786400
     35
Ni1-2Q.data
         C                  3.20715500   -1.03822100    0.24260400
         C                  2.54723800   -2.18233200    0.78056900
         C                  2.82748200   -0.91113100   -1.12353700
         H                  3.84868200   -0.35932400    0.79119600
         C                  1.78019600   -2.78257800   -0.26273500
         H                  2.60708300   -2.52617700    1.80558700
         C                  1.94561300   -1.99448200   -1.43582800
         H                  3.14477400   -0.13005500   -1.80426700
         H                  1.15235100   -3.66059200   -0.16840000
         H                  1.47128600   -2.17195800   -2.39357200
         C                 -3.30998200   -0.15923300   -0.21114900
         C                 -2.72458400   -0.64218900   -1.41453600
         C                 -3.14685000   -1.16195200    0.79125800
         H                 -3.76443100    0.81408800   -0.06985500
         C                 -2.20907700   -1.95368200   -1.16172700
         H                 -2.66322400   -0.10497300   -2.35320900
         C                 -2.48381200   -2.27622100    0.19682100
         H                 -3.45822700   -1.08577400    1.82552600
         H                 -1.69665400   -2.58592500   -1.87708300
         H                 -2.19797300   -3.18925100    0.70473700
         C                  1.51774000    2.94306600   -0.21941800
         C                  0.79779300    2.67945500   -1.41738600
         C                  0.57500900    3.30375100    0.78954100
         H                  2.58869300    2.84716900   -0.08594500
         C                 -0.59365500    2.89249500   -1.15559000
         H                  1.22536500    2.35642300   -2.35910800
         C                 -0.72558900    3.29008400    0.20479500
         H                  0.80404100    3.53474100    1.82241200
         H                 -1.40218200    2.76860700   -1.86603200
         H                 -1.65515300    3.50055100    0.71946300
         Ni                -1.22702600   -0.54864900    0.08612900
         Ni                 0.13743900    1.33566600    0.08631600
         Ni                 1.08802300   -0.78816400    0.08598000
         C                 -0.00082000   -0.00089500    1.49109100
         O                  0.00202800   -0.00138100    2.68800200
     33
Co-1T.data
        C                  2.63497700    0.48034400   -1.14519300
        C                  2.72841500    1.84296700   -0.71793000
        C                  2.60425400   -0.37816400    0.01695600
        H                  2.59723900    0.14271300   -2.17422700
        C                  2.72203600    1.85893300    0.70321100
        H                  2.76681600    2.70712700   -1.37042500
        C                  2.62353100    0.50636000    1.15998600
        H                  2.71836000   -1.45786700    0.02969800
        H                  2.75414100    2.73754600    1.33647300
        H                  2.57541300    0.19182700    2.19589000
        C                  0.24564600   -3.28407600   -0.70919200
        C                  0.23605400   -3.28632900    0.71201500
        C                 -0.87932200   -2.52165900   -1.15749000
        H                  0.98717000   -3.74897100   -1.34794200
        C                 -0.89513800   -2.52603100    1.14789900
        H                  0.96899000   -3.75332900    1.35911700
        C                 -1.62959800   -2.06650400   -0.00881700
        H                 -1.13355500   -2.31997000   -2.19144100
        H                 -1.16324800   -2.32817300    2.17907700
        H                 -2.62179800   -1.62558800   -0.01468000
        C                 -2.96154800    1.43566300    0.71712200
        C                 -1.73573300    2.03397100    1.14999200
        C                 -2.96997000    1.43139900   -0.70407400
        H                 -3.72988200    1.03229400    1.36591200
        C                 -0.97553900    2.44482000   -0.00859500
        H                 -1.42607700    2.16386700    2.18032900
        C                 -1.74936200    2.02650000   -1.15533600
        H                 -3.74578000    1.02362400   -1.34114900
        H                 -0.09802900    3.08422500   -0.01590700
        H                 -1.45188300    2.14946200   -2.19010000
        Co                 1.00528600    0.87259100   -0.00438400
        Co                 0.25285500   -1.30653200    0.00399900
        Co                -1.25777400    0.43438800    0.00023900
     33
Co-2S.data
        C                 -0.14645200    2.93015900    0.72108000
        C                 -0.14376800    2.93509300   -0.71187300
        C                 -1.45722200    2.52940600    1.14990000
        H                  0.69024600    3.16515600    1.36769200
        C                 -1.45310900    2.53617200   -1.14771500
        H                  0.69572400    3.17402600   -1.35347800
        C                 -2.26800900    2.32681200   -0.00068500
        H                 -1.76471400    2.38644700    2.17973500
        H                 -1.75742300    2.40033200   -2.17941000
        H                 -3.29684900    1.98452000   -0.00337900
        C                  3.00280800    0.04003000   -1.12035000
        C                  3.12643200    0.79128200    0.08501800
        C                  2.80563300   -1.33407100   -0.76625800
        H                  3.04908600    0.43510600   -2.12754000
        C                  2.95097100   -0.10395400    1.18187300
        H                  3.24574200    1.86600300    0.15501800
        C                  2.77667200   -1.42469300    0.65236800
        H                  2.67360800   -2.15659800   -1.45845400
        H                  2.95275100    0.16384900    2.23110900
        H                  2.62507700   -2.32849400    1.22970500
        C                 -1.92463100   -2.29301000    1.15786700
        C                 -2.29394800   -0.97032500    0.72588400
        C                 -1.74615900   -3.10749400    0.00688100
        H                 -1.79404400   -2.60666500    2.18643400
        C                 -2.30378300   -0.97540000   -0.71926800
        H                 -2.58346600   -0.14862900    1.36913500
        C                 -1.94075100   -2.30097300   -1.14709600
        H                 -1.42127500   -4.14147700    0.00815200
        H                 -2.60004800   -0.15729200   -1.36403700
        H                 -1.82445700   -2.62180400   -2.17515900
        Co                -0.50019200    1.09853500   -0.00363500
        Co                 1.25632700   -0.12216800   -0.00676000
        Co                -0.48939700   -1.37965100   -0.00706100
     33
Ni-1Q.data
        C                 -2.25783700   -1.59106000   -1.15078800
        C                 -2.14409400   -2.43242600   -0.00201300
        C                 -2.62304500   -0.26402900   -0.71703000
        H                 -2.22674500   -1.92104200   -2.18288200
        C                 -2.25400400   -1.59552400    1.15044800
        H                 -1.99552400   -3.50797000   -0.00436200
        C                 -2.62032800   -0.26673100    0.72297800
        H                 -3.10276100    0.47459600   -1.35304200
        H                 -2.21971600   -1.92949300    2.18115900
        H                 -3.09740700    0.46968600    1.36351900
        C                  0.77104600    2.25654100   -0.72549900
        C                 -0.55300400    2.61511500   -1.14954100
        C                  0.77598600    2.25653600    0.71945200
        H                  1.64763800    2.27730800   -1.36606700
        C                 -1.34205600    2.88616800    0.00364300
        H                 -0.87494300    2.71284400   -2.17974400
        C                 -0.54590700    2.61459800    1.15164000
        H                  1.65690400    2.28130100    1.35398100
        H                 -2.37600000    3.21246600    0.00692700
        H                 -0.86146200    2.71219200    2.18383000
        C                  2.34305300   -1.24621900    1.15739600
        C                  1.71465800   -1.84790500   -0.00226900
        C                  3.30654700   -0.30849800    0.71480500
        H                  2.10881600   -1.48466300    2.18775500
        C                  2.34482500   -1.24282900   -1.15918300
        H                  1.21951500   -2.83133300   -0.00415000
        C                  3.30767500   -0.30638500   -0.71239100
        H                  3.92857300    0.30836000    1.35287400
        H                  2.11220900   -1.47833200   -2.19059000
        H                  3.93089800    0.31214400   -1.34766400
        Ni                -0.39225200   -1.44363200   -0.00207300
        Ni                -0.97632400    0.81821100    0.00124100
        Ni                 1.32603800    0.24070100    0.00042400
     33
Ni-2D.data
        C                  0.81453200   -3.23700600    0.08788100
        C                  1.74547800   -2.89472300   -0.93252700
        C                  1.17148900   -2.51189300    1.26741700
        H                 -0.01883400   -3.92203500   -0.00971800
        C                  2.66843100   -1.95274800   -0.39791900
        H                  1.73111000   -3.25754100   -1.95320000
        C                  2.31582200   -1.71876100    0.96838400
        H                  0.64905900   -2.54295300    2.21550700
        H                  3.48814200   -1.48853200   -0.93264300
        H                  2.81563800   -1.03969300    1.64886500
        C                 -2.82812300   -0.59576500   -1.22772100
        C                 -3.04504900   -1.38421000   -0.05330800
        C                 -2.97703600    0.77671500   -0.86439400
        H                 -2.58886500   -0.97195600   -2.21401200
        C                 -3.32159800   -0.49961600    1.02381200
        H                 -2.98405100   -2.46401300    0.00641300
        C                 -3.27365000    0.83470700    0.53036900
        H                 -2.85459900    1.62611500   -1.52516100
        H                 -3.49930800   -0.78973300    2.05233000
        H                 -3.42386100    1.73659400    1.11099100
        C                  0.47983600    2.97935000    0.89355700
        C                  1.58480800    2.16942900    1.30063800
        C                  0.67417700    3.33670400   -0.47092000
        H                 -0.36652700    3.25616400    1.51060200
        C                  2.46062400    2.03227800    0.18244800
        H                  1.72339300    1.72623000    2.27900500
        C                  1.89354300    2.74853500   -0.91270800
        H                 -0.00186000    3.93044600   -1.07419700
        H                  3.38150200    1.46110200    0.16119400
        H                  2.31280900    2.82179100   -1.90856500
        Ni                 0.70643700   -1.12255900   -0.26539700
        Ni                -1.36173100   -0.08818900    0.18399900
        Ni                 0.56445700    1.19003600   -0.26636900
